# Supplementary material for: Effect of Zinc Priming on Salt Response of Wheat Seedlings: Relieving or Worsening?
Source: Plants (Basel). 2020 Nov 8;9(11):1514. doi: 10.3390/plants9111514 (PMC7695260; doi:10.3390/plants9111514)
Supplement: Supplementary file 1 [file plants-09-01514-s001.zip]

Archive with 4 entries (4 files):
- Figure 1S.tif
- Figure 2S.tif
- Table 1S.pdf
- Table S2.pdf
